# Supplementary material for: Resolving kinesin stepping: one head at a time
Source: Life Sci Alliance. 2019 Oct 10;2(5):e201900456. doi: 10.26508/lsa.201900456 (PMC6788457; doi:10.26508/lsa.201900456)
Supplement: Supplementary file 1 [file LSA-2019-00456_Supplement_data_1.zip]

Archive with 20 entries (19 files):
- tracking_GUI-master/
- tracking_GUI-master/LICENSE
- tracking_GUI-master/README.md
- tracking_GUI-master/adjust_histogram.m
- tracking_GUI-master/choose_noise_factor_tracking_v3.m
- tracking_GUI-master/cumulative_distribution_plot.m
- tracking_GUI-master/distance_calc.m
- tracking_GUI-master/distance_calc_v2.m
- tracking_GUI-master/gaussian_fit_2D.m
- tracking_GUI-master/get_meta_data.m
- tracking_GUI-master/imageanalysis_tracking.m
- tracking_GUI-master/num2disp.m
- tracking_GUI-master/pic_by_pic.m
- tracking_GUI-master/reconnect_runs.m
- tracking_GUI-master/run_length_calc.m
- tracking_GUI-master/speed_calc_v2.m
- tracking_GUI-master/speed_hist_fit.m
- tracking_GUI-master/tracking_GUI.m
- kinesin_step_detection_v2.m
- coplot_steps_revision.m
