# Supplementary material for: Resolving kinesin stepping: one head at a time
Source: Life Sci Alliance. 2019 Oct 10;2(5):e201900456. doi: 10.26508/lsa.201900456 (PMC6788457; doi:10.26508/lsa.201900456)
Supplement: Supplementary file 1 [file LSA-2019-00456_Supplement_data_1.zip › tracking_GUI-master/distance_calc.m]

function data = distance_calc(handles)
data = guidata(handles.figures.main);


data.values.tracking(3,:,1) = zeros(size(data.values.tracking,2),1);
% Calculate the distance from the starting point for each tracking point
for frame = 2:data.values.num_images
    data.handles.gui.displays.dot_number.String = sprintf('frame %d of %d',frame,data.values.num_images);
    for dot = 1:data.values.peaknumber
        data.values.tracking(3,dot,frame) = sqrt((data.values.tracking(1,dot,frame)-data.values.tracking(1,dot,1))^2+(data.values.tracking(2,dot,frame)-data.values.tracking(2,dot,1))^2);
    end
end

guidata(handles.figures.main,data)
end
